# Supplementary material for: Strain Rate and Temperature Influence on Micromechanisms of Plastic Deformation of Polyethylenes Investigated by Positron Annihilation Lifetime Spectroscopy
Source: Polymers (Basel). 2024 Feb 2;16(3):420. doi: 10.3390/polym16030420 (PMC10857360; doi:10.3390/polym16030420)
Supplement: Supplementary file 1 [file polymers-16-00420-s001.zip]

Archive with 1 entries (1 files):
- polymers-2824930-supplementary.pdf
